# Supplementary material for: Impact of the Marker Set Configuration on the Accuracy of Gait Event Detection in Healthy and Pathological Subjects
Source: Front Hum Neurosci. 2021 Sep 13;15:720699. doi: 10.3389/fnhum.2021.720699 (PMC8475178; doi:10.3389/fnhum.2021.720699)
Supplement: Supplementary file 3 [file Data_Sheet_1.xlsx]

## Sheet: Outcomes
Number of subjects in each groups (defined from dorsiflexion and varus angles)																	Initial Contact														Initial Contact																Toe Off
Norm subjects		Initial Contact														Norm subjects		overall / Dorsiflexion (g1)												Norm subjects		overall / Dorsiflexion (g1)														Norm subjects		overall
N = 62		Dorsiflexion (g1)	flat foot (g2)	mild equinus (g3)	high equinus (g4)													'HEE'	'TPR'	'SITA'	'ANK'	'PMT1'	'PMT5'	'CUN'	'DMT1'	'DMT5'	'DMT2'	'HLX'				'HEE'	'TPR'	'SITA'	'ANK'	'PMT1'	'PMT5'	'CUN'	'DMT1'	'DMT5'	'DMT2'	'HLX'						'HEE'	'TPR'
	N	62	0	0	0											Ghoussayni	med.	-20	-13.3333	20	6.66667	33.3333	13.3333	33.3333	40	33.3333	40	60		Ghoussayni	med.	-20	-13.3333	20	6.66667	33.3333	13.3333	33.3333	40	33.3333	40	60				Ghoussayni	med.	-140	-120
	sole ang. median	17.7935	-	-	-					Mean Sole angle midstance	-0.361261						95% CI	-46.3333	-33.3333	-6.66667	-26.3333	20	-6.66667	13.6667	27	13.3333	26.6667	40.3333			95% CI	-46.3333	-33.3333	-6.66667	-26.3333	20	-6.66667	13.6667	27	13.3333	26.6667	40.3333					95% CI	-166.667	-146.667
	sole ang. 95% CI	12.8209								SD Sole angle midstance	0.939362							0	0	46.6667	40	53.3333	33.3333	46.6667	60	46.6667	59.6667	73.3333				0	0	46.6667	40	53.3333	33.3333	46.6667	60	46.6667	59.6667	73.3333						-107.333	-87
		23.2361														Zeni	med.	-53.3333	-53.3333	-53.3333	-53.3333	-53.3333	-53.3333	-53.3333	-53.3333	-53.3333	-53.3333	-53.3333		Zeni	med.	-53.3333	-53.3333	-53.3333	-53.3333	-53.3333	-53.3333	-53.3333	-53.3333	-53.3333	-53.3333	-53.3333				Zeni	med.	-40	-26.6667
									sole angle groups		min	max					95% CI	-79.6667	-79.3333	-79.6667	-79.6667	-73.3333	-79.3333	-79.6667	-73.3333	-79.3333	-79.6667	-73.3333			95% CI	-79.6667	-79.3333	-79.6667	-79.6667	-73.3333	-79.3333	-79.6667	-73.3333	-79.3333	-79.6667	-73.3333					95% CI	-59.6667	-40
		Toe Off					Dorsiflexion (g1)			> mean+2SD	1.51746							-33.3333	-33.3333	-33.3333	-33.3333	-33.3333	-33.3333	-33.3333	-33.3333	-33.3333	-33.3333	-33.3333				-33.3333	-33.3333	-33.3333	-33.3333	-33.3333	-33.3333	-33.3333	-33.3333	-33.3333	-33.3333	-33.3333						-20	-0.333333
		overall					flat foot (g2)			mean-2SD<=…<=mean+2SD	-2.23998	1.51746				Desailly	med.	-53.3333	-53.3333	-53.3333	-53.3333	-53.3333	-53.3333	-53.3333	-53.3333	-53.3333	-53.3333	-53.3333		Desailly	med.	-53.3333	-53.3333	-53.3333	-53.3333	-53.3333	-53.3333	-53.3333	-53.3333	-53.3333	-53.3333	-53.3333				Desailly	med.	-53.3333	-33.3333
	sole ang. median	-3.73983					mild equinus (g3)			mean-10SD<=…<mean-2SD	-9.75488	-2.23998					95% CI	-79.6667	-73.3333	-73.3333	-73.3333	-73.3333	-73.3333	-73.3333	-73.3333	-73.3333	-73.3333	-73.3333			95% CI	-79.6667	-73.3333	-73.3333	-73.3333	-73.3333	-73.3333	-73.3333	-73.3333	-73.3333	-73.3333	-73.3333					95% CI	-73.3333	-60
	sole ang. 95% CI	-15.4106					high equinus (g4)			< mean-10SD		-9.75488						-33.3333	-33.3333	-27	-27	-33.3333	-33.3333	-26.6667	-27	-27	-27	-26.6667				-33.3333	-33.3333	-27	-27	-33.3333	-33.3333	-26.6667	-27	-27	-27	-26.6667						-26.6667	-6.66667
		6.02368														Hsue	med.	-73.3333	-73.3333	-80	-73.3333	-80	-80	-80	-80	-80	-80	-86.6667		Hsue	med.	-73.3333	-73.3333	-80	-73.3333	-80	-80	-80	-80	-80	-80	-86.6667				Hsue	med.	-60	-40
																	95% CI	-106.333	-100	-100	-100	-100	-106.333	-100	-113	-113	-113	-126			95% CI	-106.333	-100	-100	-100	-100	-106.333	-100	-113	-113	-113	-126					95% CI	-80	-66.6667
		varus (g1)	flat foot (g2)	mild val (g3)	high val (g4)													-47	-47	-53.6667	-53.6667	-53.3333	-53.3333	-60	-53.6667	-53.3333	-53.6667	-60.3333				-47	-47	-53.6667	-53.6667	-53.3333	-53.3333	-60	-53.6667	-53.3333	-53.6667	-60.3333						-33.3333	13.3333
	N	0	11	30	21					Mean varus midstance	6.39699					Hreljac	med.	-11.5866	-7.62125	-0.564627	-5.10763	12.4881	6.3227	11.1631	19.7288	15.322	19.6129	24.9131		Hreljac	med.	-11.5866	-7.62125	-0.564627	-5.10763	12.4881	6.3227	11.1631	19.7288	15.322	19.6129	24.9131				Hreljac	med.	-61.8166	-44.6548
	sole ang. median	-	4.2764	-2.38113	-9.73369					SD varus midstance	2.91119						95% CI	-18.5396	-14.1109	-11.9146	-13.473	-3.91535	-9.42094	-8.4071	-1.21289	-5.21073	-148.563	-145.967			95% CI	-18.5396	-14.1109	-11.9146	-13.473	-3.91535	-9.42094	-8.4071	-1.21289	-5.21073	-148.563	-145.967					95% CI	-85.0568	-74.497
	sole ang. 95% CI		1.11066	-5.16633	-18.7312													-6.53473	3.2878	16.009	1.86624	38.3121	31.0694	35.7305	47.2734	45.3539	47.8101	53.7127				-6.53473	3.2878	16.009	1.86624	38.3121	31.0694	35.7305	47.2734	45.3539	47.8101	53.7127						-38.7258	6.71302
			8.45129	0.259931	-5.37303				varus groups		min	max
							varus (g1)			> mean+2SD	12.2194					Patients		overall												Patients		Dorsiflexion (g1)														Patients		overall
							flat foot (g2)			mean-2SD<=…<=mean+2SD	0.574611	12.2194						'HEE'	'TPR'	'SITA'	'ANK'	'PMT1'	'PMT5'	'CUN'	'DMT1'	'DMT5'	'DMT2'	'HLX'				'HEE'	'TPR'	'SITA'	'ANK'	'PMT1'	'PMT5'	'CUN'	'DMT1'	'DMT5'	'DMT2'	'HLX'						'HEE'	'TPR'
Patients		Initial Contact					mild valgus (g3)			mean-4SD<=…<mean-2SD	-5.24777	0.574611				Ghoussayni	med.	0	0	0	0	0	0	0	0	0	0	20		Ghoussayni	med.	-13.3333	-6.66667	6.66667	0	10	0	10	23.3333	13.3333	20	40				Ghoussayni	med.	-123.333	-100
(only affected side for the hemis)		overall					high valgus (g4)			< mean-4SD		-5.24777					95% CI	-33.3333	-37.3333	-26.6667	-34.6667	-26.6667	-26.6667	-26.6667	-26.6667	-26.6667	-26.6667	-26.6667			95% CI	-36.6667	-30	-20	-30	-13.3333	-26.6667	-15	-6.66667	-21.6667	-13.3333	13.3333					95% CI	-180	-150.667
	sole ang. median	-2.87775																41.3333	33.3333	30.6667	37.3333	33.3333	30.6667	33.3333	40	40	40	70.6667				6.66667	6.66667	25	18.3333	40	23.3333	40	48.3333	41.6667	48.3333	76.6667						-60	-46.6667
	sole ang. 95% CI	-30.9356														Zeni	med.	-33.3333	-33.3333	-33.3333	-33.3333	-36.6667	-33.3333	-33.3333	-40	-33.3333	-33.3333	-33.3333		Zeni	med.	-36.6667	-33.3333	-33.3333	-33.3333	-40	-33.3333	-33.3333	-40	-33.3333	-33.3333	-36.6667				Zeni	med.	-26.6667	-13.3333
N = 156		18.0509															95% CI	-70.6667	-70.6667	-70.6667	-70.6667	-80	-70.6667	-73.3333	-80	-70.6667	-73.3333	-77.3333			95% CI	-71.6667	-70	-70	-65	-65	-71.6667	-65	-65	-65	-65	-65					95% CI	-66.6667	-50.6667
																		-2.66667	4	0	4	-6.66667	4	0	0	4	0	4				-13.3333	-13.3333	-11.6667	-11.6667	-13.3333	-13.3333	-11.6667	-13.3333	-13.3333	-13.3333	-13.3333						13.3333	20
		Dorsiflexion (g1)	flat foot (g2)	mild equinus (g3)	high equinus (g4)											Desailly	med.	-33.3333	-33.3333	-33.3333	-33.3333	-33.3333	-33.3333	-33.3333	-33.3333	-33.3333	-33.3333	-33.3333		Desailly	med.	-33.3333	-33.3333	-33.3333	-33.3333	-33.3333	-33.3333	-33.3333	-33.3333	-33.3333	-33.3333	-33.3333				Desailly	med.	-36.6667	-20
	N	51	25	42	38												95% CI	-66.6667	-66.6667	-66.6667	-66.6667	-74.6667	-66.6667	-70.6667	-77.3333	-70.6667	-73.3333	-77.3333			95% CI	-71.6667	-71.6667	-65	-65	-65	-66.6667	-65	-70	-66.6667	-65	-70					95% CI	-80	-53.3333
	sole ang. median	9.79973	-0.239912	-5.63024	-15.5174													6.66667	10.6667	6.66667	6.66667	6.66667	13.3333	6.66667	6.66667	13.3333	10.6667	13.3333				-11.6667	-6.66667	-6.66667	-6.66667	-11.6667	-6.66667	-6.66667	-11.6667	-6.66667	-6.66667	-5						0	20
	sole ang. 95% CI	1.73631	-2.0451	-9.50392	-34.3765											Hsue	med.	-43.3333	-40	-46.6667	-43.3333	-46.6667	-46.6667	-46.6667	-53.3333	-46.6667	-53.3333	-60		Hsue	med.	-53.3333	-56.6667	-60	-56.6667	-60	-53.3333	-56.6667	-60	-53.3333	-56.6667	-60				Hsue	med.	-33.3333	0
		20.431	1.29115	-2.37022	-9.87124												95% CI	-121.333	-121.333	-126.667	-124	-128	-130.667	-130.667	-133.333	-133.333	-133.333	-137.333			95% CI	-136.667	-140	-141.667	-135	-141.667	-141.667	-141.667	-141.667	-141.667	-141.667	-143.333					95% CI	-81.3333	-57.3333
																		-2.66667	-2.66667	-2.66667	0	0	-2.66667	-2.66667	0	0	0	4				-18.3333	-18.3333	-11.6667	-11.6667	-11.6667	-18.3333	-11.6667	-11.6667	-18.3333	-11.6667	-16.6667						118.667	97.3333
																Hreljac	med.	-3.06703	2.88758	7.59416	5.52005	5.31384	2.9381	3.44301	-2.23638	-1.81117	-3.3102	8.18194		Hreljac	med.	-11.3774	-4.08066	3.36482	-0.66788	8.79984	3.19353	6.72005	11.3518	5.05106	9.77611	14.6177				Hreljac	med.	-36.0217	-4.20786
		Toe Off															95% CI	-111.731	-107.616	-109.001	-108.283	-26.8389	-17.8025	-13.8548	-26.2166	-20.8321	-22.1279	-51.8873			95% CI	-48.3878	-15.6183	-8.82133	-12.7248	-22.7976	-34.4213	-9.50059	-75.2859	-34.7015	-28.9334	-76.8913					95% CI	-84.2225	-61.9545
		overall																45.4721	44.3321	47.3321	46.387	46.7981	35.7149	44.0194	29.2263	31.0871	27.4575	48.573				15.6698	13.9067	28.7454	16.3928	33.1514	31.8278	33.7446	41.312	38.1855	31.5416	49.4378						113.845	95.1703
	sole ang. median	-0.588476
	sole ang. 95% CI	-30.1306																												Patients		flat foot (g2)
		19.9852																														'HEE'	'TPR'	'SITA'	'ANK'	'PMT1'	'PMT5'	'CUN'	'DMT1'	'DMT5'	DMT2'	'HLX'
																														Ghoussayni	med.	-6.66667	-6.66667	-6.66667	-6.66667	-6.66667	-6.66667	-6.66667	0	-6.66667	0	13.3333
		varus (g1)	flat foot (g2)	mild val (g3)	high val (g4)																										95% CI	-49.8333	-49.8333	-48.6667	-48.6667	-58.5	-48.6667	-53	-58.5	-48.6667	-53	-58.5
	N	15	55	36	50																											29.8333	29.8333	29.8333	35.3333	31	29.8333	29.8333	29.8333	29.8333	29.8333	45.5
	sole ang. median	16.974	5.58639	-1.77755	-12.5105																									Zeni	med.	-40	-40	-40	-40	-40	-40	-40	-40	-40	-40	-40
	sole ang. 95% CI	13.3131	0.656586	-5.09878	-46.2328																										95% CI	-66.6667	-65.5	-66.6667	-66.6667	-76.5	-60	-72.1667	-76.5	-66.6667	-71	-72.1667
		38.6786	11.2326	0.488079	-6.58011																											9.83333	9.83333	9.83333	9.83333	8.66667	9.83333	9.83333	9.83333	9.83333	9.83333	9.83333
																														Desailly	med.	-33.3333	-33.3333	-33.3333	-33.3333	-33.3333	-33.3333	-33.3333	-33.3333	-33.3333	-33.3333	-33.3333
																															95% CI	-71	-65.5	-65.5	-66.6667	-76.5	-65.5	-71	-76.5	-65.5	-71	-76.5
																																9.83333	15.3333	15.3333	15.3333	8.66667	9.83333	8.66667	8.66667	9.83333	8.66667	9.83333
																														Hsue	med.	-53.3333	-53.3333	-53.3333	-53.3333	-53.3333	-53.3333	-53.3333	-60	-53.3333	-60	-66.6667
																															95% CI	-124	-118.5	-117.333	-111.833	-122.833	-118.5	-124	-124	-123.167	-124	-124
																																4.33333	4.33333	4.33333	5.5	4.33333	4.33333	4.33333	5.5	4.33333	5.5	5.5
																														Hreljac	med.	1.4866	-1.66372	3.24207	5.02525	1.16819	-3.25026	-2.17795	-2.81842	-9.14522	-4.43321	8.72822
																															95% CI	-119.196	-25.8614	-13.2818	-13.9668	-12.0787	-15.1411	-12.687	-15.81	-19.7867	-13.8744	-14.2698
																																23.6662	21.7209	25.8082	27.2785	19.4341	21.045	19.7326	23.9868	28.1549	23.0333	59.4166
																														Patients		mild equinus (g3)
																																'HEE'	'TPR'	'SITA'	'ANK'	'PMT1'	'PMT5'	'CUN'	'DMT1'	'DMT5'	'DMT2'	'HLX'
																														Ghoussayni	med.	0	0	3.33333	0	0	-3.33333	0	0	-6.66667	0	13.3333
																															95% CI	-36.3333	-40	-36.3333	-40	-36.3333	-43	-36.3333	-32.6667	-39.3333	-36.3333	-29.6667
																																29.6667	23	20	29.6667	20	13.3333	13.3333	13.3333	13.3333	13.3333	36.3333
																														Zeni	med.	-36.6667	-36.6667	-36.6667	-36.6667	-40	-33.3333	-40	-40	-33.3333	-36.6667	-40
																															95% CI	-82.3333	-82.3333	-82.3333	-82.3333	-89	-82.3333	-85.3333	-89	-82.3333	-85.3333	-92
																																-10.3333	-10.3333	-10.3333	-10.3333	-6.66667	-10.3333	-6.66667	-6.66667	-6.66667	-6.66667	-3.66667
																														Desailly	med.	-33.3333	-33.3333	-33.3333	-33.3333	-36.6667	-36.6667	-33.3333	-33.3333	-33.3333	-33.3333	-33.3333
																															95% CI	-72	-69	-69	-69	-72	-69	-72	-68.3333	-69	-72	-75
																																-6.66667	-6.66667	-6.66667	-6.66667	-6.66667	-6.66667	-6.66667	-6.66667	-6.66667	-6.66667	3
																														Hsue	med.	-40	-40	-36.6667	-33.3333	-46.6667	-40	-40	-53.3333	-46.6667	-46.6667	-53.3333
																															95% CI	-104	-104	-107	-104	-103.333	-176	-103.333	-132.667	-176	-107	-216.333
																																-10.3333	-10.3333	-10.3333	-10.3333	-7.33333	-10.3333	-10.3333	-7.33333	-7.33333	-3.66667	-0.666667
																														Hreljac	med.	13.9105	13.0516	14.472	16.5579	6.26333	5.09213	3.35621	-5.31578	-8.78878	-5.75513	5.55108
																															95% CI	-126.664	-119.537	-109.642	-116.54	-64.2427	-15.2177	-18.5604	-59.6817	-24.8297	-23.5207	-128.604
																																47.2569	41.9934	39.8205	41.9263	34.2259	31.2228	29.1743	16.0311	25.2505	7.71431	49.5241
																														Patients		high equinus (g4)
																																'HEE'	'TPR'	'SITA'	'ANK'	'PMT1'	'PMT5'	'CUN'	'DMT1'	'DMT5'	'DMT2'	'HLX'
																														Ghoussayni	med.	13.3333	13.3333	6.66667	13.3333	0	6.66667	0	0	6.66667	0	6.66667
																															95% CI	-23.8333	-21	-23.8333	-23.8333	-26.6667	-23.8333	-23.8333	-26.6667	-23.8333	-26.6667	-23.8333
																																57.1667	54.3333	54.3333	54.3333	44.8333	51.5	44.8333	44.8333	54.3333	44.8333	51.5
																														Zeni	med.	-26.6667	-26.6667	-26.6667	-26.6667	-33.3333	-26.6667	-26.6667	-33.3333	-26.6667	-26.6667	-26.6667
																															95% CI	-70.5	-70.5	-70.5	-70.5	-74.3333	-70.5	-70.5	-77.1667	-70.5	-74.3333	-77.1667
																																15.3333	22	18.1667	18.1667	18.1667	22	18.1667	22	22	22	22
																														Desailly	med.	-26.6667	-20	-20	-20	-26.6667	-20	-20	-20	-20	-20	-20
																															95% CI	-66.6667	-66.6667	-70.5	-66.6667	-74.3333	-66.6667	-70.5	-77.1667	-73.3333	-73.3333	-77.1667
																																24.8333	27.6667	24.8333	27.6667	24.8333	24.8333	22	24.8333	31.5	24.8333	24.8333
																														Hsue	med.	-20	-20	-20	-13.3333	-26.6667	-20	-20	-40	-20	-33.3333	-46.6667
																															95% CI	-60	-63.8333	-63.8333	-63.8333	-66.6667	-66.6667	-63.8333	-107.833	-105	-111.667	-107.833
																																24.8333	24.8333	18.1667	23.8333	23.8333	21	21	27.6667	30.5	23.8333	30.5
																														Hreljac	med.	18.0831	22.1603	21.4332	20.6045	2.15022	9.60227	0.732617	-9.42145	-1.94921	-7.78082	0.279771
																															95% CI	-108.514	-110.957	-119.45	-121.62	-66.5864	-107.769	-15.7629	-21.1106	-23.4203	-22.9408	-17.9252
																																53.2082	53.1296	52.572	55.8872	52.8656	48.7011	50.9341	6.31818	31.0809	17.6114	47.0221
[truncated: 22 more columns]
